# Supplementary material for: High Expression of ENO1 and Low Levels of Circulating Anti-ENO1 Autoantibodies in Patients with Myelodysplastic Neoplasms and Acute Myeloid Leukaemia
Source: Cancers (Basel). 2024 Feb 22;16(5):884. doi: 10.3390/cancers16050884 (PMC10931177; doi:10.3390/cancers16050884)
Supplement: Supplementary file 1 [file cancers-16-00884-s001.zip]

Archive with 1 entries (1 files):
- cancers-2808695-supplementary.pdf
